# Supplementary material for: Modulating the Release Kinetics of Natural Product Actinomycin from Bacterial Nanocellulose Films and Their Antimicrobial Activity
Source: Bioengineering (Basel). 2024 Aug 19;11(8):847. doi: 10.3390/bioengineering11080847 (PMC11352114; doi:10.3390/bioengineering11080847)
Supplement: Supplementary file 1 [file bioengineering-11-00847-s001.zip]

Archive with 1 entries (1 files):
- bioengineering-3147852-supplementary.pdf
